# Supplementary material for: LC-PDA-MS and GC-MS Analysis of Scorzonera hispanica Seeds and Their Effects on Human Breast Cancer Cell Lines
Source: Int J Mol Sci. 2022 Sep 30;23(19):11584. doi: 10.3390/ijms231911584 (PMC9569732; doi:10.3390/ijms231911584)
Supplement: Supplementary file 1 [file ijms-23-11584-s001.zip]

Archive with 2 entries (2 files):
- ijms-1908111-FS1 and S2 supplementary.pdf
- IJMS-1908111-FS3-S7 supplementary.pdf
